# Supplementary material for: Post-Treatment MRI Features on First Follow-Up Imaging in Diffuse Gliomas After Near-Total Resection: A Real-World Exploratory Cohort Study
Source: Medicina (Kaunas). 2026 Jun 10;62(6):1136. doi: 10.3390/medicina62061136 (PMC13303984; doi:10.3390/medicina62061136)
Supplement: Supplementary file 1 [file medicina-62-01136-s001.zip]

Archive with 1 entries (1 files):
- medicina-4317429-supplementary.pdf
